# Supplementary material for: Multifunctional Nanocarriers Based on Chitosan Oligomers and Graphitic Carbon Nitride Assembly
Source: Materials (Basel). 2022 Dec 15;15(24):8981. doi: 10.3390/ma15248981 (PMC9785438; doi:10.3390/ma15248981)
Supplement: Supplementary file 1 [file materials-15-08981-s001.zip]

Archive with 1 entries (1 files):
- materials-2012891-supplementary.pdf
